# Supplementary material for: Intersection of the Web-Based Vaping Narrative With COVID-19: Topic Modeling Study
Source: J Med Internet Res. 2020 Oct 30;22(10):e21743. doi: 10.2196/21743 (PMC7641646; doi:10.2196/21743)
Supplement: Multimedia Appendix 1 [file jmir_v22i10e21743_app1.xls]

## Sheet: Sources
Channel	Domain
Blogs	vapetraveller.com
Blogs	kulturkompasset.no
Blogs	wonkette.com
Blogs	wanderink.com
Blogs	1937hempstore.com
Blogs	techkee.com
Blogs	hafny.org
Blogs	nydaily.nyc
Blogs	thetafaridesigns.com
Blogs	mixiley.com
Blogs	scanews.coffee
Blogs	renaissancechambara.jp
Blogs	newyorkstreetfood.com
Blogs	drsabiha.blogspot.com
Blogs	prewarcards.com
Blogs	rylanuybb650.wordpress.com
Blogs	californiawinesandwineries.com
Blogs	doultitene.blogspot.com
Blogs	the-otolith.blogspot.com
Blogs	travisqrlwj.fitnell.com
Blogs	hijibiiji.wordpress.com
Blogs	mikesraves.wordpress.com
Blogs	deetzmacinnes.blogspot.com
Blogs	chartattack.com
Blogs	nscontroller.xyz
Blogs	pastebin.com
Blogs	soapbun06.doodlekit.com
Blogs	zanehzqhw.canariblogs.com
Blogs	vape-shops-near-7821927037.fitnell.com
Blogs	cigarsandchinchillas.wordpress.com
Blogs	mgmstar.com
Blogs	fastdelivery.mihanblog.com
Blogs	sigmamist.com
Blogs	paulickreport.com
Blogs	huerednerofficial.blogspot.com
Blogs	an04duncan.home.blog
Blogs	hagriddapig.blogspot.com
Blogs	thefutureofcannabisintheworld.blogspot.com
Blogs	floridabeerblog.wordpress.com
Blogs	northernilnavigator.wordpress.com
Blogs	mehealthfitness.com
Blogs	medium.com
Blogs	rowangyqhs.blogminds.com
Blogs	breastreductionmelbourne74960.fitnell.com
Blogs	facebookhitlist.com
Blogs	en.paperblog.com
Blogs	kittanningpaper.com
Blogs	techylawyer.com
Blogs	goldenpalacesbingo.com
Blogs	blackartstory.org
Blogs	martiniwkzn.isblog.net
Blogs	coffee-terminus.com
Blogs	explorispto.org
Blogs	vinepair.com
Blogs	wdtprs.com
Blogs	tottonline.co.uk
Blogs	cincy-vapors.com
Blogs	trevortyeca.fitnell.com
Blogs	beautifulgame2015.blogspot.com
Blogs	healthliving55648.isblog.net
Blogs	weirddeals.ijsshr.com
Blogs	glaux.it
Blogs	vapeandjuice.co.uk
Blogs	drwilliammount.blogspot.com
Blogs	today.az
Blogs	shamskm.com
Blogs	deanohiez.jiliblog.com
Blogs	health-living86544.jiliblog.com
Blogs	health-living39482.jiliblog.com
Blogs	lifeon36.wordpress.com
Blogs	landscape-planning-app.blogspot.com
Blogs	amedpost.com
Blogs	rokerreport.sbnation.com
Blogs	business.financialpost.com
Blogs	azmarijuana.com
Blogs	winecompass.blogspot.com
Blogs	wheniwasbuyingyouadrinkwherewereyou.blogspot.com
Blogs	greenerbee.com
Blogs	npcsblog.wordpress.com
Blogs	iquitmonday.org
Blogs	luxuriate.life
Blogs	legislature.mi.gov
Blogs	sherlockblog.wordpress.com
Blogs	calmatters.org
Blogs	philippines.timesofnews.com
Blogs	urbanfishingpolecigars.com
Blogs	noussommesfans.com
Blogs	leelaharis.com
Blogs	somemessynotes.wordpress.com
Blogs	mad-raven.weebly.com
Blogs	allsensors.com
Blogs	wtop.com
Blogs	iheartthemart.com
Blogs	sodelushious.com
Blogs	amazon-hyperwhistle80357.isblog.net
Blogs	palmbeachpost.com
Blogs	etariandietplanquestionsandanswerst.blogspot.com
Blogs	myviralflashnews.blogspot.com
Blogs	cranesareflying1.blogspot.com
Blogs	gleaminggrin.wordpress.com
Blogs	amazed2017.com
Blogs	cree-headlamp46938.fitnell.com
Blogs	inflatabletoysusa.blogspot.com
Blogs	risikolebensversicherungvergleich.de
Blogs	spanglishbaby.com
Blogs	forextv.com
Blogs	newviewlasereye.com
Blogs	smithlakeboat.com
Blogs	kaufen-finpecia05948.fitnell.com
Blogs	myprairiewool.com
Blogs	xvid.it
Blogs	justinhealth.com
Blogs	healthadvise.livejournal.com
Blogs	thesmartcitizens.com
Blogs	barkingaboutbusiness.com
Blogs	avoiceforthebackground.com
Blogs	ksmedcenter.com
Blogs	slickdeals.net
Blogs	elexonic.com
Blogs	buy-weed-online16802.jiliblog.com
Blogs	healthliving56790.blogzet.com
Blogs	singapore.timesofnews.com
Blogs	dogoargento.com.ar
Blogs	francis-clay.livejournal.com
Blogs	bestsmokingpipes.com
Blogs	doultitene.wordpress.com
Blogs	health-living12083.blogminds.com
Blogs	tobaccianacollectibles.wordpress.com
Blogs	milasbakery.com
Blogs	polyholle.home.blog
Blogs	trnews0.blogspot.com
Blogs	flickr.com
Blogs	africaexaminer.blogspot.com
Blogs	healthliving27272.jiliblog.com
Blogs	maxsportschannels.com
Blogs	jorjboicu.wordpress.com
Blogs	climateerinvest.blogspot.com
Blogs	horizontallygifted.com
Blogs	k-star-holic.blogspot.com
Blogs	autonewsalertss.blogspot.com
Blogs	coloradosun.com
Blogs	agilenano.com
Blogs	parade.com
Blogs	anniesbookstopworcester.wordpress.com
Blogs	athlonetowncentre.com
Blogs	gamblingupdate.blogspot.com
Blogs	healthliving53209.jiliblog.com
Blogs	andersonkyjxg.isblog.net
Blogs	sports.yahoo.com
Blogs	phawker.com
Blogs	policymed.com
Blogs	btleighs.com
Blogs	murfink9wordofmouth.blogspot.com
Blogs	setthetape.com
Blogs	shop.vapingtrain.com
Blogs	jamaicaobserver.com
Blogs	beautereport.com
Blogs	law360.com
Blogs	wikileaf.com
Blogs	health-living56640.blogminds.com
Blogs	judahytldt.blogminds.com
Blogs	kathylambert2.wordpress.com
Blogs	thetyee.ca
Blogs	mega-online-shop.blogspot.com
Blogs	bettymacdonaldfanclub.blogspot.com
Blogs	vigouroffilmlines.com
Blogs	onlinwordnews.blogspot.com
Blogs	culcdengchengwen.wordpress.com
Blogs	loudamericans.blogspot.com
Blogs	elegomall.canalblog.com
Blogs	hinmanstraub.com
Blogs	angelohzakt.digiblogbox.com
Blogs	tesintvenezuela.blogspot.com
Blogs	blog.vapingtrain.com
Blogs	theopenview.in
Blogs	twoned.wordpress.com
Blogs	drugrehabsbeverlyhills23334.jiliblog.com
Blogs	insurance-health-nyt.blogspot.com
Blogs	comfortskillz.com
Blogs	wakeandbake.co
Blogs	buzz.dearjulius.com
Blogs	conservapedia.com
Blogs	blog.filmfabrique.net
Blogs	ayom.biz
Blogs	visadosparalalibertad.info
Blogs	hitbarcelona2011.blogspot.com
Blogs	prokerala.com
Blogs	mi-rincn.blogspot.com
Blogs	romper.com
Blogs	health-living28271.fitnell.com
Blogs	golfblogger.com
Blogs	newsdevoted.blogspot.com
Blogs	israelexybu.fitnell.com
Blogs	memoriesandsuch.wordpress.com
Blogs	wheninmanila.com
Blogs	shoah.org.uk
Blogs	specialnews1231.blogspot.com
Blogs	thyblackman.com
Blogs	thejeopardyfan.com
Blogs	adaged.blogspot.com
Blogs	nimrodstudios.blogspot.com
Blogs	kindredspiritks.wordpress.com
Blogs	the-sun.com
Blogs	kogifocus.wordpress.com
Blogs	fireworksonline.org
Blogs	worldwidefastestnews.blogspot.com
Blogs	blockclubchicago.org
Blogs	allthingswhisky.com
Blogs	thejewishlink.com
Blogs	didyouknow.gq
Blogs	yellowhammernews.com
Blogs	breakingnews.ie
Blogs	trevorxjyal.alltdesign.com
Blogs	bangkokthailandairportmap.blogspot.com
Blogs	cbdirelandonline.ie
Blogs	kitaab1.blogspot.com
Blogs	rafaelnetka.jiliblog.com
Blogs	roguerocket.com
Blogs	harrisonbarnes.com
Blogs	hadgarie.blogspot.com
Blogs	hatpastorn.com
Blogs	health-living13207.blogminds.com
Blogs	mustsharenews.com
Blogs	ericflint.net
Blogs	totaldiet4you.blogspot.com
Blogs	igniteinternationalonline.wordpress.com
Blogs	blog.optimalupgrades.ca
Blogs	aisurushita.typepad.com
Blogs	reportsnreports.com
Blogs	pegreare.wordpress.com
Blogs	healthstatus1.blogspot.com
Blogs	subjectsus.com
Blogs	alphablackcar.com
Blogs	thephotoargus.com
Blogs	hisham929.blogspot.com
Blogs	dentalzoneweb.wordpress.com
Blogs	moxon.net
Blogs	pegreare.blogspot.com
Blogs	myhouseidea.com
Blogs	nationalinterest.org
Blogs	villainousintent.wordpress.com
Blogs	mackenzielian.co.uk
Blogs	thebourbonrundown.com
Blogs	eastbentleighdentalgroup.wordpress.com
Blogs	ambaretreat.in
Blogs	hakipensheni.blogspot.com
Blogs	finnuoizq.jiliblog.com
Blogs	instant.com.pk
Blogs	health-living07396.blogzet.com
Blogs	rowanfjjjj.jiliblog.com
Blogs	devingxoeu.jiliblog.com
Blogs	carpet-repair-houston54329.digiblogbox.com
Blogs	tladydesigns.blogspot.com
Blogs	brooklynne.net
Blogs	validfirst.com
Blogs	stopsnoringsimpl.blogspot.com
Blogs	archive.vn
Blogs	newschannel-one.blogspot.com
Blogs	electriclocomotive.blogspot.com
Blogs	pansycity1.unblog.fr
Blogs	employmentlawupdate.wordpress.com
Blogs	all-subscriptions.com
Blogs	gambling25680.alltdesign.com
Blogs	thesplendidlifestyle.com
Blogs	online-dispensary-canada59370.jiliblog.com
Blogs	statelibraryeclips.wordpress.com
Blogs	newzmonkey.blogspot.com
Blogs	stainedglasslip.blogspot.com
Blogs	drshawnhsiasummer.net
Blogs	marijuanaandbusiness.com
Blogs	gunfreezone.net
Blogs	normansennema.com
Blogs	lifeofluc3.wordpress.com
Blogs	ebizhub.net
Blogs	christopher-hurt.blogspot.com
Blogs	hypnosis-service-to-boost96936.tblogz.com
Blogs	lexichronic.com
Blogs	municreditnews.com
Blogs	eprints.gla.ac.uk
Blogs	circles-of-rain.blogspot.com
Blogs	9javenue.com
Blogs	cbdonly.com
Blogs	arthurzflnj.jiliblog.com
Blogs	bluedition.blogspot.com
Blogs	okpalaugocephas.wordpress.com
Blogs	rowanwhqxg.digiblogbox.com
Blogs	erickvpgxp.digiblogbox.com
Blogs	mumbletheatre.net
Blogs	aryanzzgol9lw.blogrip.com
Blogs	kcrw.com
Blogs	freemarketalternative.blogspot.com
Blogs	flintownsmainman.blogspot.com
Blogs	evoorestaurant.blog
Blogs	igamingbusiness.com
Blogs	e-hentai.org
Blogs	monday-mindblogspotcom.blogspot.com
Blogs	healthliving43293.canariblogs.com
Blogs	hypnosis-service-to-boost40617.canariblogs.com
Blogs	dailysunpost.com
Blogs	therumpus.net
Blogs	cigarguideorg.wordpress.com
Blogs	seemab12511.blogspot.com
Blogs	thomsensavage61.wordpress.com
Blogs	lizandneilnomadlife.home.blog
Blogs	aboutmysuckinglife.blogspot.com
Blogs	theleadershipgroup.ca
Blogs	teacharticle.blogspot.com
Blogs	instaforex.com
Blogs	articleblogger27.blogspot.com
Blogs	clarion.causeaction.com
Blogs	saludequitativa.blogspot.com
Blogs	mysterguy.blogspot.com
Blogs	cnn.com
Blogs	familiajimrock.blogspot.com
Blogs	pinkvilla.com
Blogs	98rock.iheart.com
Blogs	nba-betting19864.fitnell.com
Blogs	health-living48990.digiblogbox.com
Blogs	healthliving50492.blogzet.com
Blogs	elegomall.jugem.jp
Blogs	anglicanorthodoxchurch.blogspot.com
Blogs	doctoratehousewife.com
Blogs	mdpi.com
Blogs	paulstaso.blogspot.com
Blogs	soundaffects.com
Blogs	ecigcanadazone.com
Blogs	bootszubehorfryachten58913.canariblogs.com
Blogs	collinsnevm.blogzet.com
Blogs	javaandjunket.com
Blogs	frumpyprofessor.blogspot.com
Blogs	politico.com
Blogs	alfoldkozepe.hu
Blogs	compositedesignsolutions.com
Blogs	jobs.climber.com
Blogs	moda.es
Blogs	keesvanoostveen.nl
Blogs	pcdn.columbian.com
Blogs	inreplica.blogspot.com
Blogs	etrangerauparadis.com
Blogs	mykidadvisor.com
Blogs	breakinginternationalnewsandheadlines.blogspot.com
Blogs	columbian.com
Blogs	nat-action.com
Blogs	kjbarticles.wordpress.com
Blogs	newsupdates24hr.blogspot.com
Blogs	ramesdipani.com
Blogs	vonjosephpenasalas.home.blog
Blogs	intanibrahim.wordpress.com
Blogs	davskin.com
Blogs	cigarettes-catalog.blogspot.com
Blogs	frackcheckwv.net
Blogs	tytidogym.wordpress.com
Blogs	hoaxandchange.com
Blogs	theendlessnight.com
Blogs	raballard-mymind.blogspot.com
Blogs	titusbgjno.tblogz.com
Blogs	instaliked.wordpress.com
Blogs	guysandgoodhealth.com
Blogs	emilioxmgxo.alltdesign.com
Blogs	businessnewsthisweek.com
Blogs	claytonszmty.canariblogs.com
Blogs	fernandowpjar.blogminds.com
Blogs	reidzsvxi.blogzet.com
Blogs	physiciansweekly.com
Blogs	archive.md
Blogs	btcethereum.com
Blogs	kontrolmag.com
Blogs	sheppardhealthlaw.com
Blogs	4topnews.wordpress.com
Blogs	blogforever.eu
Blogs	somethingisgoingtohappen.net
Blogs	zanemrwzc.isblog.net
Blogs	speedwaymedia.com
Blogs	deacongeorgekelly.blogspot.com
Blogs	thenoakesfoundation.org
Blogs	drew5000g.wordpress.com
Blogs	notformeateatersfood.com
Blogs	lonedimension.wordpress.com
Blogs	usatodaypost.com
Blogs	vernelllintner.wordpress.com
Blogs	suburbannavigator.wordpress.com
Blogs	artgaga.com
Blogs	derenciatravels.com
Blogs	peshdpatch.com
Blogs	peshdpatch.blogspot.com
Blogs	viagratabletsinpakistanpfizer.wordpress.com
Blogs	philadelphiaquitsmokingcenter.blogspot.com
Blogs	sf-lol-love4ever.xobor.de
Blogs	tsstuff.net
Blogs	tracking.feedpress.it
Blogs	diggingdaily.wordpress.com
Blogs	vapetime.co.uk
Blogs	bakia.co
Blogs	lose-bad-breath.blogspot.com
Blogs	pearlsent.home.blog
Blogs	mtsmanagementgroup.com
Blogs	amalelrhazi.blogspot.com
Blogs	discoverystreet.net
Blogs	healthliving42126.isblog.net
Blogs	lifewithafussy.blogspot.com
Blogs	politicalpsychopaths.blogspot.com
Blogs	thebrandboy.com
Blogs	thebigisms.com
Blogs	veoneksa.com
Blogs	viagratabletsinpakistandaraz.blogspot.com
Blogs	dannisblog89.blogspot.com
Blogs	diypotus.com
Blogs	mountain-bike-companies.blogspot.com
Blogs	baptistamichael174.wordpress.com
Blogs	chicagonavigator.wordpress.com
Blogs	southernilnavigator.wordpress.com
Blogs	centralilnavigator.wordpress.com
Blogs	gotosurvive.com
Blogs	bronchitiscough.info
Blogs	freedomeden.blogspot.com
Blogs	spoilerfreemoviesleuth.com
Blogs	castrule78.doodlekit.com
Blogs	filmireviews.com
Blogs	wingingitinmotown.com
Blogs	gastroplant.com
Blogs	johnathaniwnk249.wordpress.com
Blogs	yobvoice.com
Blogs	sputnikmusic.com
Blogs	justiciaviva.org.pe
Blogs	sayjoisheathen.wordpress.com
Blogs	hipecoalition.wordpress.com
Blogs	honheart.com
Blogs	latenitrogenthoughts.wordpress.com
Blogs	htatrade.com
Blogs	yoursuccessdesign.com
Blogs	otho.co.in
Blogs	connortagg.co.uk
Blogs	dodeko.eu
Blogs	freespeechdaily.com
Blogs	newyorkarttours.com
Blogs	doctorjosepharevalo.wordpress.com
Blogs	healingwithbalance.com
Blogs	collinhfrur.canariblogs.com
Blogs	bompstore.com
Blogs	funnydankmemes.com
Blogs	politicsnewszonee.blogspot.com
Blogs	supplementspeak.blogspot.com
Blogs	egmcigars.com
Blogs	ukreporter.blogspot.com
Blogs	segundacaida.blogspot.com
Blogs	dev-rockcesar.blogspot.com
Blogs	olivertspeddingnovels.blogspot.com
Blogs	cbd64062.tblogz.com
Blogs	chet-day.com
Blogs	what-to-do-in-alanya-turk61830.jiliblog.com
Blogs	brobible.com
Blogs	stayfitz.com
Blogs	sjose72.blogspot.com
Blogs	tysonmruca.alltdesign.com
Blogs	connerqsilp.alltdesign.com
Blogs	nytimes.com
Blogs	columbans.co.uk
Blogs	paxtonwlymz.canariblogs.com
Blogs	techknowbits.com
Blogs	chanceyqjap.alltdesign.com
Blogs	vinodrishi.blogspot.com
Blogs	advance-africa.com
Blogs	svtoday.blog
Blogs	medindia.net
Blogs	travelling.allrite.at
Blogs	msomibora.com
Blogs	monicasarchives.blogspot.com
Blogs	chewyreview.wordpress.com
Blogs	nationalfootballpost.com
Blogs	archive.is
Blogs	archive.li
Blogs	health-living94715.canariblogs.com
Blogs	27magazine.com
Blogs	spotstory1.blogspot.com
Blogs	smilepolitely.com
Blogs	prepaid-kreditkarten.co
Blogs	vapenewsweb.blogspot.com
Blogs	clearnasal.co.in
Blogs	vapesourcing.hatenablog.com
Blogs	vinology1.wordpress.com
Blogs	givemethisday.com
Blogs	worthareadtoo.com
Blogs	ciclisticafortedeimarmi.org
Blogs	autonews.com
Blogs	cbdhempflowerwholesale26037.blogzet.com
Blogs	healthliving98122.blogminds.com
Blogs	standardscreen.com
Blogs	blog.pshares.org
Blogs	windowscentral.com
Blogs	drkevinsdailydose.com
Blogs	phoneweek.co.uk
Blogs	quality-stocks.blogspot.com
Blogs	blog.bcbsnc.com
Blogs	kompulsa.com
Blogs	qualitystocks.livejournal.com
Blogs	skullandcrossbonesjewelry.blogspot.com
Blogs	how-successful-is-drug-re67800.blogzet.com
Blogs	gulf-insider.com
Blogs	rachelreadit.co.uk
Blogs	olanola.com
Blogs	kymkemp.com
Blogs	terrorhousemag.com
Blogs	newcoolthang.com
Blogs	hypothermia.us
Blogs	juliusukxkx.tblogz.com
Blogs	taonets.blogspot.com
Blogs	newsaustralia.uk
Blogs	junebugweddings.com
Blogs	monroy-bloggerucozorg.blogspot.com
Blogs	inderus.eu
Blogs	andredias95.com
Blogs	myvoiceforyoucouk.wordpress.com
Blogs	mythicalbooks.blogspot.com
Blogs	conspiracy411.info
Blogs	eastbaytimes.com
Blogs	blog.benassijf.com.br
Blogs	droomsnoetjes.net
Blogs	mybodie.pl
Blogs	redbluffdailynews.com
Blogs	thomasshawtech.blogspot.com
Blogs	jeannegfellersauthor.com
Blogs	downthefrontmedia.com
Blogs	publigraficaserigrafia.it
Blogs	neelwritesblog.wordpress.com
Blogs	vemeet.com
Blogs	vaperanks.com
Blogs	spectra-online.ch
Blogs	howtohackfortniteskinsforfree.blogspot.com
Blogs	chimeraobscura.com
Blogs	majorkidneyproblems.blogspot.com
Blogs	secretstolastinglonger.com
Blogs	ohborder.wordpress.com
Blogs	bbcnewsone.blogspot.com
Blogs	thebrag.com
Blogs	thesqueakytimes.com
Blogs	vrabosainaturewell.wordpress.com
Blogs	uppersuggest.tk
Blogs	lifewithnofears.blogspot.com
Blogs	txaviergrant.com
Blogs	namdar786.blogspot.com
Blogs	namdar786.cf
Blogs	vinology1.weebly.com
Blogs	alcohol-support-groups56667.jiliblog.com
Blogs	health-living80580.tblogz.com
Blogs	myza.co.za
Blogs	aphunniblog.edublogs.org
Blogs	trevorpaccd.jiliblog.com
Blogs	never-death.com
Blogs	neverdeathdz.blogspot.com
Blogs	newsoftheworld321.blogspot.com
Blogs	lngworldnews.com
Blogs	water.infostot.com
Blogs	prettysmartrawfoodideas.wordpress.com
Blogs	buylawessayuk.blogspot.com
Blogs	spongemaple6.doodlekit.com
Blogs	imao.us
Blogs	healthliving22346.fitnell.com
Blogs	publiusspeaks.org
Blogs	marketresearchforecast.home.blog
Blogs	wtae.com
Blogs	cancerresearchuk.org
Blogs	zandergwcjt.blogminds.com
Blogs	brightorangepills.wordpress.com
Blogs	ebpc3.wordpress.com
Blogs	tamilrockershd.in
Blogs	birchleastreet.blogspot.com
Blogs	worduser01.wordpress.com
Blogs	candidmagazine.com
Blogs	kaufenfinpecia26047.jiliblog.com
Blogs	dataservice84.blogspot.com
Blogs	mylifecontinueson.blogspot.com
Blogs	seattlegreendrinks.org
Blogs	dna-testing-ancestry87529.blogzet.com
Blogs	eduardohymyj.jiliblog.com
Blogs	drunkenstepfather.com
Blogs	moneycontrol.com
Blogs	nzonlineapothecary.com
Blogs	kidneydiseasekarmaayurvedahospital.blogspot.com
Blogs	baxtersdesigns.wordpress.com
Blogs	spring.art.blog
Blogs	bookmark-dofollow.com
Blogs	skatenut45.doodlekit.com
Blogs	growlife420.com
Blogs	felixcffef.fitnell.com
Blogs	knowfacts.info
Blogs	thenewsupdate2.blogspot.com
Blogs	sgalbert.com
Blogs	first3post.blogspot.com
Blogs	von.gov.ng
Blogs	business.bfound.io
Blogs	canoncitynews.wordpress.com
Blogs	workoutnfitness.blogspot.com
Blogs	deandrea4nelida.tblogz.com
Blogs	blog.pregistry.com
Blogs	blog.daum.net
Blogs	healthliving54383.jiliblog.com
Blogs	health-living49050.jiliblog.com
Blogs	israelagainstterror.blogspot.com
Blogs	thirdfingerfromtherights.com
Blogs	nwherald.com
Blogs	litrefsreviews.blogspot.com
Blogs	moviehole.net
Blogs	prisonhealthmatters.com
Blogs	healthliving96207.blogzet.com
Blogs	thednvr.com
Blogs	ppopulardriverssiteek.blogspot.com
Blogs	freeusfla.blogspot.com
Blogs	blog.hotwhopper.com
Blogs	khundiaries.wordpress.com
Blogs	amazon-store-business.blogspot.com
Blogs	thecrazytourist.com
Blogs	theultimategift.blog
Blogs	todayworldnews2018.blogspot.com
Blogs	dailytopnews2.blogspot.com
Blogs	morbidlybeautiful.com
Blogs	officialcruiseguru.com
Blogs	russellstreetreport.com
Blogs	travbondreviews.blogspot.com
Blogs	barbarouz.blog
Blogs	foxsylvania.blog
Blogs	barbarouz.science.blog
Blogs	online-news24hours.blogspot.com
Blogs	vaperanger.com
Blogs	alsamit.net
Blogs	atropak.home.blog
Blogs	closetsing9.unblog.fr
Blogs	dandavats.com
Blogs	pantagraph.com
Blogs	herald-review.com
Blogs	elpais.com
Blogs	grb.uk.com
Blogs	366positivesfor2020.blogspot.com
Blogs	eroticstoriesxxx.wordpress.com
Blogs	readlistenwatch.com
Blogs	worldnews756.blogspot.com
Blogs	butanewater76.edublogs.org
Blogs	celticquicknews.co.uk
Blogs	messenger-inquirer.com
Blogs	construction-equipment-rental.blogspot.com
Blogs	nourishingobscurity.com
Blogs	readdailyhotnews.blogspot.com
Blogs	glendawarburton.com
Blogs	rollhead2.doodlekit.com
Blogs	travel-club-business.blogspot.com
Blogs	intheedition.wordpress.com
Blogs	healthliving73940.blogzet.com
Blogs	zonevega.blogspot.com
Blogs	calminsensehypnotherapy.blogspot.com
Blogs	phonetv324.blogspot.com
Blogs	superwealthtraining.com
Blogs	safetycommunity.com
Blogs	zanewojfv.canariblogs.com
Blogs	foodsensenow.com
Blogs	junaid988.blogspot.com
Blogs	donmooreswartales.com
Blogs	lilacpantry75.edublogs.org
Blogs	pointsincase.com
Blogs	dandodiary.com
Blogs	castlehillsdentistry.com
Blogs	wentworthreport.com
Blogs	global-internet-retailer.com
Blogs	dailygram.com
Blogs	texasmedicarebenefitsgroup.wordpress.com
Blogs	troyhumphrey.com
Blogs	gloverweb.com
Blogs	technosclub.com
Blogs	feedyourmindscuriosity.wordpress.com
Blogs	sexyplussizeclubwearo.fitnell.com
Blogs	theroyalindependent.com
Blogs	andresqydln.isblog.net
Blogs	prophetstango.com
Blogs	independentgirlwhoworries.wordpress.com
Blogs	dispensarydeals72123.jiliblog.com
Blogs	trevoruamrg.jiliblog.com
Blogs	newsroom.ocde.us
Blogs	themildmanneredarmy.com
Blogs	ebayproductfree.blogspot.com
Blogs	theaveragejoescigar.com
Blogs	huffingtonpost.co.uk
Blogs	frederickhealth.org
Blogs	latestnewsx9.blogspot.com
Blogs	health-living67775.tblogz.com
Blogs	quit-smoking9009.blogspot.com
Blogs	wphealthcarenews.com
Blogs	becomingyou.co.za
Blogs	archyworldys.com
Blogs	fox61.com
Blogs	flyingeze.com
Blogs	zwerowod.ru
Blogs	cbr.com
Blogs	ulilangwakwak.wordpress.com
Blogs	wickedwitchtrickster.wordpress.com
Blogs	blindlight.home.blog
Blogs	prettydelusional.net
Blogs	pen-and-sword.co.uk
Blogs	cigarobsession.com
Blogs	24hoursjagrugta.blogspot.com
Blogs	malware-protection-software.blogspot.com
Blogs	djournal.com
Blogs	leohdouglas.wordpress.com
Blogs	shulaquan.com
Blogs	sltwg.org.uk
Blogs	proaxivereports.com
Blogs	behealthynow.co.uk
Blogs	prattlepeach.com
Blogs	cruzsxksk.canariblogs.com
Blogs	kinigayatrend.blogspot.com
Blogs	messiahqzms896.unblog.fr
Blogs	queeriedearie.wordpress.com
Blogs	edpills.app
Blogs	hubcapporch5.doodlekit.com
Blogs	syfy.com
Blogs	viralnewsblogg.blogspot.com
Blogs	trendy-tricks.blogspot.com
Blogs	robbieandjason.knoxknot.com
Blogs	weighyloss.blogspot.com
Blogs	electrictobacconist.com
Blogs	general-articles-topics41739.fitnell.com
Blogs	bodybrainhealthy.com
Blogs	soccerpredictionsite75395.tblogz.com
Blogs	thomasshaw9688.over-blog.com
Blogs	iman.wpsgdev.com
Blogs	gyandrishtistudycircle.blogspot.com
Blogs	elegomall.wordpress.com
Blogs	claytoncskgt.fitnell.com
Blogs	megs04825.fitnell.com
Blogs	wwwspreadknowledge.blogspot.com
Blogs	spoonswiss7.unblog.fr
Blogs	edgar47fre.tblogz.com
Blogs	cookiecrumbstoliveby.wordpress.com
Blogs	adequatetravel.com
Blogs	carelectricusa.blogspot.com
Blogs	souschef.co.uk
Blogs	daretostyl3.blogspot.com
Blogs	freethinkersanon.blogspot.com
Blogs	stonersdaily.org
Blogs	heroturko.net
Blogs	kingfish1935.blogspot.com
Blogs	malt-review.com
Blogs	paxtongztnh.jiliblog.com
Blogs	latestnigeriannews.com
Blogs	behealthynewsonline.blogspot.com
Blogs	jaredzxpgv.isblog.net
Blogs	healthliving84349.alltdesign.com
Blogs	theyoungpiggybank.blogspot.com
Blogs	nevamwitti.blogspot.com
Blogs	foureightysix.org
Blogs	devinuuysk.jiliblog.com
Blogs	health-living94938.fitnell.com
Blogs	filmandmoviemaking.com
Blogs	isgb.blogspot.com
Blogs	marketingpack.wordpress.com
Blogs	ejuicestore.over-blog.com
Blogs	andyvqsgu.tblogz.com
Blogs	jaynestars.com
Blogs	deanbkpvf.canariblogs.com
Blogs	libertyballers.com
Blogs	inside.6q.io
Blogs	scream630551190.wordpress.com
Blogs	tripsbalkan.wordpress.com
Blogs	cafe-babylon.net
Blogs	motherhood-moment.blogspot.com
Blogs	joyofviolentmovement.com
Blogs	franciscoarjzp.fitnell.com
Blogs	pittrivers-object.blogspot.com
Blogs	thewiseramerican.com
Blogs	paxtonmcqet.jiliblog.com
Blogs	farmingsimulator19mods.com
Blogs	doright.in
Blogs	www1400.blogspot.com
Blogs	wabbitor.blogspot.com
Blogs	scr.sd83.bc.ca
Blogs	music-news.com
Blogs	vape.deals
Blogs	skysports.com
Blogs	puffpages.com
Blogs	vapedubaimall.wordpress.com
Blogs	sfntoday.com
Blogs	firstavenuemagazine.com
Blogs	cbdokie.com
Blogs	wineweinvinovin.com
Blogs	mariaenbuitenaardsen.blogspot.com
Blogs	vapedubaimall1.blogspot.com
Blogs	newsupdatepriority.blogspot.com
Blogs	trevorjargv.blogzet.com
Blogs	health-living66665.fitnell.com
Blogs	healthliving83196.fitnell.com
Blogs	topnews.pw
Blogs	dailybreakingnewsempire.blogspot.com
Blogs	spiderseries1.blogspot.com
Blogs	wnpak.wordpress.com
Blogs	recambios-marinos31737.isblog.net
Blogs	pageswype.com
Blogs	goodmenproject.com
Blogs	theartnewspaper.com
Blogs	greatwarchalford.wordpress.com
Blogs	theconservativeincomeinvestor.com
Blogs	welshnuts.blogspot.com
Blogs	theultimategiftcom.wordpress.com
Blogs	csmcare.it
Blogs	anonymousemailaddress.com
Blogs	indiapost.com
Blogs	iainthegreat.wordpress.com
Blogs	levitratabletsinpaksitan.blogspot.com
Blogs	jcbling.com
Blogs	opticalsolutions4you.wordpress.com
Blogs	stuffrater.wordpress.com
Blogs	siprawebwiki.blogspot.com
Blogs	beckettfgfff.fitnell.com
Blogs	free-astrologer-in-mumbai96396.tblogz.com
Blogs	jeffpearlman.com
Blogs	cdantigens.com
Blogs	judahkpuyc.tblogz.com
Blogs	heyjudetheblog.com
Blogs	101words.org
Blogs	emergencykitten.net
Blogs	google-ml.blogspot.com
Blogs	epaper247.blogspot.com
Blogs	brianhardin724048933.wordpress.com
Blogs	alikemalcesmeci.blogspot.com
Blogs	theanthologyvault.wordpress.com
Blogs	socialismoryourmoneyback.blogspot.com
Blogs	ricardofhijj.fitnell.com
Blogs	ghanalegendary.com
Blogs	345poet.wordpress.com
Blogs	healthliving18506.blogminds.com
Blogs	dailyfree.news.blog
Blogs	whereverimayroamblog.com
Blogs	chandler51616.fitnell.com
Blogs	dominickdwnfv.jiliblog.com
Blogs	kathleenmurphy.com.au
Blogs	health-living16151.tblogz.com
Blogs	blackbearhemp.com
Blogs	swaggrabber.com
Blogs	smalljoys.tv
Blogs	healthcare-connect.blogspot.com
Blogs	onlyrockandroll.london
Blogs	sportsnewsblogss.blogspot.com
Blogs	health-living74184.blogzet.com
Blogs	fox5sandiego.com
Blogs	societyandculturess.blogspot.com
Blogs	connerdgijl.tblogz.com
Blogs	hiclover.wordpress.com
Blogs	masterblasterpodcast.blogspot.com
Blogs	yournewlifeinchrist.com
Blogs	agilenano.wordpress.com
Blogs	bestladiesperfumenames28025.fitnell.com
Blogs	cruzulbri.jiliblog.com
Blogs	health-living49371.fitnell.com
Blogs	goodcollegeadmissionpaperexamples.blogspot.com
Blogs	silversevensens.com
Blogs	nebraskaantiquenetwork.com
Blogs	foodpulse.net
Blogs	health-living44209.tblogz.com
Blogs	wtkr.com
Blogs	mcspartners.ning.com
Blogs	judahhngsp.blogzet.com
Blogs	adnanga.blogspot.com
Blogs	hypnotherapyinphoenix03692.jiliblog.com
Blogs	fodelanews.blogspot.com
Blogs	rivervkynb.fitnell.com
Blogs	thesportsdaily.com
Blogs	enfjenfj.wordpress.com
Blogs	hdmobilewalls.com
Blogs	tutorialkreasikainflanelangrybird.blogspot.com
Blogs	lizziesrecipes.wordpress.com
Blogs	thelastdriverlicenseholder.com
Blogs	real-home-chef.blogspot.com
Blogs	sextape.club
Blogs	inspiredlivinghypnosis.com
Blogs	smokinggunpr.co.uk
Blogs	obxcommongood.org
Blogs	johnfustaigne.wordpress.com
Blogs	prenin.wordpress.com
Blogs	blog.wineracksuperstore.com
Blogs	computerbuildingforum.com
Blogs	healthholistica.com
Blogs	healthliving83333.jiliblog.com
Blogs	sethqethu.jiliblog.com
Blogs	juonec4ds.blogspot.com
Blogs	andersonsvql849406.fitnell.com
Blogs	girlsaskguys.com
Blogs	hstoday.us
Blogs	sergiorahpw.alltdesign.com
Blogs	sportsmedia101.com
Blogs	weedjee.wordpress.com
Blogs	jobadvisor.link
Blogs	kijiji.ca
Blogs	mariowiki.com
Blogs	lightloaded.com.ng
Blogs	huffpost.com
Blogs	plainandsimplejoy.com
Blogs	aameetingnearme75308.jiliblog.com
Blogs	health-living62726.tblogz.com
Blogs	health4gym.cf
Blogs	mymonthlycigars.com
Blogs	livelovesara.com
Blogs	electricalandignition.wordpress.com
Blogs	dreamslifestyle.wordpress.com
Blogs	beb.mobi
Blogs	seasondaisy98.doodlekit.com
Blogs	meinmelange.typepad.com
Blogs	ilivwaterpurifier.blogspot.com
Blogs	incubusinthetrunk.wordpress.com
Blogs	demonews.railroadsoftware.com
Blogs	bhagathalwai.org
Blogs	aliciabrown022.wordpress.com
Blogs	getupdatednews24.blogspot.com
Blogs	best-ladies-fragrance09639.fitnell.com
Blogs	ijudodahi.wordpress.com
Blogs	anantpatel315.wordpress.com
Blogs	freake.ru
Blogs	thereasaholeinmyglove.blog
Blogs	josuervbjk.canariblogs.com
Blogs	reverendkenk.blogspot.com
Blogs	medicinenet.com
Blogs	everybitefitness.blogspot.com
Blogs	socialiststandardmyspace.blogspot.com
Blogs	bizwest.com
Blogs	exiledfog.blogspot.com
Blogs	ramblingj.com
Blogs	yaronstern.wordpress.com
Blogs	firstpost.com
Blogs	fuimpostingit.com
Blogs	levitratablets417039630.wordpress.com
Blogs	volatilemoney.wordpress.com
Blogs	peachesandscreamsz.jiliblog.com
Blogs	jfk50.blogspot.com
Blogs	nl.jarfi.stephanegretry.net
Blogs	trendyshirtnow.blogspot.com
Blogs	celebrity-news.pw
Blogs	freepostclassifiedads.com
Blogs	petesmentalhealth.com
Blogs	sugiphotograph.wordpress.com
Blogs	gregorykytec.fitnell.com
Blogs	ricardoxrkct.fitnell.com
Blogs	drug-abuse-jingle25789.fitnell.com
Blogs	andresknnmi.jiliblog.com
Blogs	lioneljourney.blogspot.com
Blogs	blog.michaelgabrill.com
Blogs	spiritsciencecentral.com
Blogs	archivosdejuanca.blogspot.com
Blogs	mediasjet.com
Blogs	hubrootblog.wordpress.com
Blogs	yahoonewsrssfeed24.blogspot.com
Blogs	sebargratisan.blogspot.com
Blogs	the4400episodes65320.blogzet.com
Blogs	alexolah.blogspot.com
Blogs	irscctvcamera.blogspot.com
Blogs	casabenessere.wordpress.com
Blogs	luckyducksims.blogspot.com
Blogs	suregist.com.ng
Blogs	wiki.communitydata.science
Blogs	latestnews619.blogspot.com
Blogs	thepaintingchallenge.blogspot.com
Blogs	antojustin.wordpress.com
Blogs	beckershospitalreview.com
Blogs	trevoromhbu.fitnell.com
Blogs	akeratos.wordpress.com
Blogs	capitalmind.in
Blogs	waymarking.com
Blogs	parkeddiscgolf.org
Blogs	harleyliberty.com
Blogs	supernewsupdate.com
Blogs	beverlyallen0.blogspot.com
Blogs	monimeals.com
Blogs	lechon.ca
Blogs	louisusxvn.blogminds.com
Blogs	israelwejpt.jiliblog.com
Blogs	fadewblogs.blogspot.com
Blogs	astrologer-in-navi-mumbai63962.isblog.net
Blogs	pearlevisionlocationsnear04791.jiliblog.com
Blogs	infinitynewsfb.wordpress.com
Blogs	blog.dekks.com
Blogs	health-living49617.blogzet.com
Blogs	uf-uf-news.blogspot.com
Blogs	igetcontent.com
Blogs	nikos13galanisgmail.blogspot.com
Blogs	getabettersmile.com
Blogs	newstrendingzone.blogspot.com
Blogs	businessnewspakistan.com
Blogs	vernonmatters.ca
Blogs	quadrapay.home.blog
Blogs	yxobixu2fa.wordpress.com
Blogs	mysolluna.com
Blogs	fool.ca
Blogs	canceradvocacymovement.com
Blogs	stockxchanging.blogspot.com
Blogs	fiwibusiness.com
Blogs	mdedge.com
Blogs	dallaskecmu.jiliblog.com
Blogs	familynet-international.org
Blogs	franciscotybcd.tblogz.com
Blogs	cancerology.blogspot.com
Blogs	jangheungjournal.blogspot.com
Blogs	scifiandscary.com
Blogs	badaboomclub96307.tblogz.com
Blogs	cgarsltd.co.uk
Blogs	mountaincomics.com
Blogs	dcaligari.blogspot.com
Blogs	myvapingreviews.co.uk
Blogs	elitesportscontent.com
Blogs	backwoodzcbd.com
Blogs	wanderessence.com
Blogs	theirreverentreverend.blog
Blogs	anonymousworldlegioncouncil.blogspot.com
Blogs	titusdwbbs.fitnell.com
Blogs	myrtlebeachonline.com
Blogs	shopifare.com
Blogs	staffingagenciesinbrampto03715.tblogz.com
Blogs	dentalsleepmasters1.wordpress.com
Blogs	bbq-experts.com
Blogs	fromthelensofarkaprava.wordpress.com
Blogs	westword.com
Blogs	akoshysworld.wordpress.com
Blogs	wkbn.com
Blogs	trevorxcfjl.fitnell.com
Blogs	cookfastnews.blogspot.com
Blogs	acevasali.wordpress.com
Blogs	wakeuptheleft.blogspot.com
Blogs	notonlycooking.com
Blogs	endhereditaryreligion.com
Blogs	buycheapessays3.blogspot.com
Blogs	funkymbti.wordpress.com
Blogs	libertyleave.com
Blogs	crackerscollegehoops.wordpress.com
Blogs	researchproposalmethodology.blogspot.com
Blogs	khn.org
Blogs	tribdem.com
Blogs	thelifeofstylee.wordpress.com
Blogs	diewriting.wordpress.com
Blogs	granthambeekeepers.blogspot.com
Blogs	driris.com
Blogs	vtdigger.org
Blogs	sassyrebel.wordpress.com
Blogs	trainofthoughts.org
Blogs	simpleula.com
Blogs	thecubiclechick.com
Blogs	plawiuk.blogspot.com
Blogs	247wallst.com
Blogs	wingsoveriraq.com
Blogs	healthliving12200.jiliblog.com
Blogs	echopress.com
Blogs	foreignaffairwinery.com
Blogs	louisvilleky.gov
Blogs	comexday.bo
Blogs	eng261.blogspot.com
Blogs	darrellcastle.com
Blogs	amerciastudents.blogspot.com
Blogs	cigar-coop.com
Blogs	relatedwordsonline.blogspot.com
Blogs	junk-car-for-cash64051.fitnell.com
Blogs	bootcampdigital.com
Blogs	awebtoknow.com
Blogs	previouslytexan.blog
Blogs	badassconsultants.com
Blogs	robertstjohn.com
Blogs	andyarthur.org
Blogs	goldstein-goldstein.blogspot.com
Blogs	therealdirt.com
Blogs	startrextraterrestrials.blogspot.com
Blogs	floriswolswijk.com
Blogs	inc.com
Blogs	erick-mango.blogspot.com
Blogs	lukaswvixi.blogzet.com
Blogs	furtivity.home.blog
Blogs	ifitneshealth.blogspot.com
Blogs	oliviarueller.blogspot.com
Blogs	sentonator.blogspot.com
Blogs	kyhealthnews.blogspot.com
Blogs	firecured.blogspot.com
Blogs	mountainair.blog
Blogs	pearlevisioneyeexamcost36813.fitnell.com
Blogs	lmbcustomcreations.com
Blogs	raymond6rlf7.tblogz.com
Blogs	crossworddaily.wordpress.com
Blogs	thepolicereporter.com
Blogs	cigarbox-guitars-marceluswallace.blogspot.com
Blogs	maspranews.blogspot.com
Blogs	diamondnews2.blogspot.com
Blogs	norrmapence.wordpress.com
Blogs	howeedylegacy.net
Blogs	halfwheel.com
Blogs	orthoneurodisorder.blogspot.com
Blogs	bookgurrl.wordpress.com
Blogs	russiandemographix.blogspot.com
Blogs	storyhubcoin.wordpress.com
Blogs	indiankanoon.org
Blogs	star-telegram.com
Blogs	armstrong.sd54.org
Blogs	fetishmensandiego.blogspot.com
Blogs	justtherealnews.com
Blogs	landenfvjxm.blogminds.com
Blogs	opinion621656780.wordpress.com
Blogs	therollingpapercompany.blogspot.com
Blogs	tamebay.com
Blogs	agnetwest.com
Blogs	insidebigdata.com
Blogs	drtristanlee.com
Blogs	tammileetips.com
Blogs	qz.com
Blogs	shakerrangeavailablebyloc53499.fitnell.com
Blogs	worldnewslivetoday.blogspot.com
Blogs	vinesandleaves.blogspot.com
Blogs	borons.org
Blogs	familybooksandfood.blogspot.com
Blogs	anglotopia.net
Blogs	blog.employersolutions.com
Blogs	go4viral.blogspot.com
Blogs	thecoastal.com
Blogs	miasotowrites.com
Blogs	alcoholism-help52840.tblogz.com
Blogs	hotkeyword.infostot.com
Blogs	gta.fandom.com
Blogs	sanzenskyline.wordpress.com
Blogs	bellerophonfellpoetry.blogspot.com
Blogs	dylanleviking.com
Blogs	andamansheekha.com
Blogs	what-we-dream.livejournal.com
Blogs	singles-to-meet.blogspot.com
Blogs	whitetaildiaries.com
Blogs	wbaa.org
Blogs	vincentvanpatten.com
Blogs	steppingoutflorida.com
Blogs	eduintheus.blogspot.com
Blogs	iamcelestedavis.wordpress.com
Blogs	homegrownreview.sharecaster.com
Blogs	acelebrationofwomen.org
Blogs	reidgaozk.jiliblog.com
Blogs	tylercralle.com
Blogs	mercyom.com
Blogs	candicerodriguez.com
Blogs	zippyroad4880.wordpress.com
Blogs	cdxnewsi.blogspot.com
Blogs	usadailypaper.blogspot.com
Blogs	pantan.home.blog
Blogs	historian-hut-did-you-know.blogspot.com
Blogs	ismokemag.co.uk
Blogs	interestingandcuriosities.blogspot.com
Blogs	chancejhbrh.jiliblog.com
Blogs	addiction-rehabs68539.fitnell.com
Blogs	viralnation.com
Blogs	myvitalityproject.com
Blogs	babalawoobanifa.com
Blogs	hawaiimomblog.com
Blogs	forexlivereport.com
Blogs	extrasalerts.com
Blogs	blog.nordh.me
Blogs	localmemphis.com
Blogs	vallinews.wordpress.com
Blogs	jlpoetry.home.blog
Blogs	f-todays.blogspot.com
Blogs	trendingnews3.blogspot.com
Blogs	urbanarcheologist.net
Blogs	1newsworld365.blogspot.com
Blogs	mexicanoccupation.blogspot.com
Blogs	gatetemper66.doodlekit.com
Blogs	sensualscentz.com
Blogs	makegstinvoice.com
Blogs	deborahlouisemulley.wordpress.com
Blogs	kyler432rb.jiliblog.com
Blogs	pipesmagazine.com
Blogs	thingiverse.com
Blogs	terribleideas.me
Blogs	alcoholics-recovery-group39257.tblogz.com
Blogs	courtneymlandis.com
Blogs	riverdmtz5.tblogz.com
Blogs	cultnews101.com
Blogs	writingchristiannovels.blogspot.com
Blogs	theaccidentalpoet.net
Blogs	lampmagician.wordpress.com
Blogs	in360news.blogspot.com
Blogs	remingtonjnjyw.blogminds.com
Blogs	casino32082.fitnell.com
Blogs	gunnerwwvqn.tblogz.com
Blogs	bullimiaddict.com
Blogs	susanduggan.blogspot.com
Blogs	welcome-to-self-improvement.com
Blogs	theniceblog5848stephenebfh879.wordpress.com
Blogs	anayelperfume.blogspot.com
Blogs	lovewriting25.wordpress.com
Blogs	sportsnewsworldwides1.blogspot.com
Blogs	ciadacevada.com.br
Blogs	schmedium.org
Blogs	athenesicauchimalgen.wordpress.com
Blogs	zenandtheartoftrading.com
Blogs	saluducetista.blogspot.com
Blogs	all-best-online-jobs.blogspot.com
Blogs	thefuriousgazelle.com
Blogs	zulequmox.wordpress.com
Blogs	vapes.com
Blogs	element14.com
Blogs	ruffwriterblog.wordpress.com
Blogs	exercisepostures.blogspot.com
Blogs	andylocksmithtipsntricks.blogspot.com
Blogs	humanizingthevacuum.wordpress.com
Blogs	betterin60seconds.com
Blogs	eddiethoughts.com
Blogs	blog.aspirecig.com
Blogs	abcweeklyenglish.blogspot.com
Blogs	studiodragoon.blogspot.com
Blogs	beverlyallen.wordpress.com
Blogs	twigleafflower.wordpress.com
Blogs	radioandmusic.com
Blogs	stephenuzjqd.tblogz.com
Blogs	witsnews.com
Blogs	lexology.com
Blogs	connerjwjvg.canariblogs.com
Blogs	devinsjarj.blogzet.com
Blogs	redwoodtimes.com
Blogs	othersidefarms.com
Blogs	healthliving12913.canariblogs.com
Blogs	rebeccafreeborn.com
Blogs	times-standard.com
Blogs	panic-attack67899.blogzet.com
Blogs	perioddramanovel.home.blog
Blogs	blog.radissonblu.com
Blogs	elliottlzlxi.alltdesign.com
Blogs	theastoryconfessions.news.blog
Blogs	blogpreston.co.uk
Blogs	telanganatoday.com
Blogs	sputniknews.com
Blogs	prsync.com
Blogs	colourbrownhair.blogspot.com
Blogs	toysoldiersforoldgits.blogspot.com
Blogs	todayville.com
Blogs	tingletech.blogspot.com
Blogs	normapence.blogspot.com
Blogs	johnathanurmga.canariblogs.com
Blogs	whiskynotes.be
Blogs	traditionalcomplementaryhealth.com
Blogs	simonfytka.canariblogs.com
Blogs	social-news-info.blogspot.com
Blogs	amgreatness.com
Blogs	blog.suespendley.com
Blogs	yasminanuny.blogspot.com
Blogs	gunnertdkrx.fitnell.com
Blogs	spookypinball.com
Blogs	thebestbrainpossible.com
Blogs	heartdisease89900.isblog.net
Blogs	extremeworldinfo.com
Blogs	consciouselectronic.com
Blogs	andrec5i7m.tblogz.com
Blogs	bestarticle28406.alltdesign.com
Blogs	panicattack25925.tblogz.com
Blogs	nj1015.com
Blogs	worldwreckingdelusionals.blogspot.com
Blogs	zoocasa.com
Blogs	bossip.com
Blogs	leaderpost.com
Blogs	charlielznzl.alltdesign.com
Blogs	bestonlinecasinos18963.jiliblog.com
Blogs	cnbc.com
Blogs	chelphotographynj.com
Blogs	ivapesydney.blogspot.com
Blogs	roleplayingblog414201607.wordpress.com
Blogs	lockportjournal.com
Blogs	phongthuythienco424143907.wordpress.com
Blogs	adiahealth.com
Blogs	myfaithradio.com
Blogs	onlygoodnewsofworld.blogspot.com
Blogs	ledheadlights90874.digiblogbox.com
Blogs	thrive.davidkanigan.com
Blogs	campaninos.wordpress.com
Blogs	frankcervi.com
Blogs	977wmoi.com
Blogs	genieinablogsite.wordpress.com
Blogs	k2radio.com
Blogs	kimuramartialarts.in
Blogs	mathewbosher.com
Blogs	spencer5554z.jiliblog.com
Blogs	candidaovergrowthus.wordpress.com
Blogs	dantevcktb.tblogz.com
Blogs	thiswillreleaseyou.wordpress.com
Blogs	myloudmind.com
Blogs	browniesandbeer.blog
Blogs	chancengasl.isblog.net
Blogs	ohmygossip.nordenbladet.com
Blogs	politicsonpointnyc.blogspot.com
Blogs	mysanantonio.com
Blogs	whdh.com
Blogs	erickfzuni.fitnell.com
Blogs	cpapmachines42972.blogminds.com
Blogs	corneliusreignallen.travel.blog
Blogs	boredpanda.com
Blogs	dchealthtrendsandevidence.com
Blogs	1canada1.blogspot.com
Blogs	dailybreakingnewsupdates.blogspot.com
Blogs	climbingfences.com
Blogs	fluffer71.com
Blogs	stevelashford.wordpress.com
Blogs	pcparty.ns.ca
Blogs	reviews.whiskeyfellow.net
Blogs	artesianews.com
Blogs	outlandfirebowlusa.blogspot.com
Blogs	justmagnetized.blogspot.com
Blogs	spanishvillaartandentertainment.blogspot.com
Blogs	websitedevelopersuk.com
Blogs	1310news.com
Blogs	metrowide.ph
Blogs	kaufen-tadacip32196.alltdesign.com
Blogs	kylerqgsf197520.isblog.net
Blogs	grimmgreen.com
Blogs	thecouponingcouple.com
Blogs	trustorymedia.lateral-inc.com
Blogs	claytonqrpmc.alltdesign.com
Blogs	dearancestor.blog
Blogs	carrie-nick.blog.cz
Blogs	grainsofsaltsite.wordpress.com
Blogs	fitsoulkitchen.com
Blogs	wrona.services
Blogs	braingarbagedystopie.blogspot.com
Blogs	dilettantelife.com
Blogs	newyorktimes26.blogspot.com
Blogs	lester30eliseo.home.blog
Blogs	sethjwemu.alltdesign.com
Blogs	wellnessinmotionchiropractic.blogspot.com
Blogs	clipchamp.com
Blogs	barutaberuta.blogspot.com
Blogs	heathisimportan.blogspot.com
Blogs	kathrynanneweldon.wordpress.com
Blogs	myeastsurreywebsite.wordpress.com
Blogs	writinginawomansvoice.blogspot.com
Blogs	joyfulhealthyeats.com
Blogs	immadtooharry.com
Blogs	writeintheshadows.com
Blogs	gapeds.blogspot.com
Blogs	fiercefashionblog.com
Blogs	closetcooking.com
Blogs	dallasobserver.com
Blogs	lakewacotriplemurder.blog
Blogs	mikesmedicines.com
Blogs	recipesbyvance.blogspot.com
Blogs	ninebattles.com
Blogs	secretnaturecbd.com
Blogs	yourhealthcures.com
Blogs	morgansmonsters.wordpress.com
Blogs	lorenzoyumdw.fitnell.com
Blogs	jual-apartemen.com
Blogs	mysocialgoodnews.com
Blogs	enews.banglazoom.com
Blogs	viralwibnews.blogspot.com
Blogs	vapescom.wordpress.com
Blogs	leyham.blogspot.com
Blogs	newspoints689.blogspot.com
Blogs	johnnyxhmfn.fitnell.com
Blogs	kevinscause.org
Blogs	bestbuybluetoothspeakerwaterproof.blogspot.com
Blogs	abookjunkiereviews.wordpress.com
Blogs	bellasecretlondon.wordpress.com
Blogs	eduardouhviv.blogminds.com
Blogs	banjara12.wordpress.com
Blogs	hitechnewzsite.com
Blogs	rylan3s2ku.tblogz.com
Blogs	governing.com
Blogs	govopps.co.uk
Blogs	myknowledgeandnews.wordpress.com
Blogs	waterenglish3.wordpress.com
Blogs	misfitcity.org
Blogs	bour3.blogspot.com
Blogs	dazzlingdailydeals.com
Blogs	figurefanzero.com
Blogs	foodandmenu.com
Blogs	blog.ttime.cz
Blogs	lorenzoiqvwa.tblogz.com
Blogs	matriches76.wordpress.com
Blogs	hodlhard.io
Blogs	newcountry923.fm
Blogs	thespringmagazine.com
Blogs	rafaelfdavr.alltdesign.com
Blogs	greycloudsinkcomics.wordpress.com
Blogs	rfreymarketing-website.russfreyblog.com
Blogs	cpapmachines05048.blogzet.com
Blogs	asianmoviepulse.com
Blogs	charlypriest.wordpress.com
Blogs	iamfashionable.club
Blogs	devintvxxx.jiliblog.com
Blogs	voopootech.wordpress.com
Blogs	amicor.blogspot.com
Blogs	bloggingwithfelix.home.blog
Blogs	socialdentalstudio.com
Blogs	over50feeling40.com
Blogs	healtharticlesonlines.blogspot.com
Blogs	health-living72730.tblogz.com
Blogs	ridgwayhempl.tblogz.com
Blogs	nykdaily.com
Blogs	musingsoniraq.blogspot.com
Blogs	aboutthemafia.com
Blogs	svavalonsyra.blogg.se
Blogs	cognitionengine41.blogspot.com
Blogs	pprune.org
Blogs	dispensingfreedom.com
Blogs	recreational-marijuana60493.tblogz.com
Blogs	3tre.livejournal.com
Blogs	amzproductvalley.com
Blogs	johnzellerblog.wordpress.com
Blogs	vegetableherbjuicing.com
Blogs	signalmountainreview.com
Blogs	northwoodsministries.blogspot.com
Blogs	kingteesshoponline.blogspot.com
Blogs	onlinelibrary.wiley.com
Blogs	alica18raven.blog.fc2.com
Blogs	theredbirdhouse.blogspot.com
Blogs	agnesjanejennings.home.blog
Blogs	originalbotanica.com
Blogs	devinljhdz.fitnell.com
Blogs	entrypost.com
Blogs	monq.com
Blogs	lifeofaliterarynerd.wordpress.com
Blogs	creepingtoad.blogspot.com
Blogs	pastopher.wordpress.com
Blogs	elliottaskct.fitnell.com
Blogs	wwwp-lives.blogspot.com
Blogs	xceptionx.com
Blogs	knoxrojbu.fitnell.com
Blogs	lina5cherryl.wordpress.com
Blogs	bookbybook.blogspot.com
Blogs	health-living30494.jiliblog.com
Blogs	keeganizocr.isblog.net
Blogs	bernard9vonnie.wordpress.com
Blogs	cannabislaw.report
Blogs	spontaneityproject.art.blog
Blogs	thatravellinggourmet.com
Blogs	patriceayme.wordpress.com
Blogs	speedgreens.com
Blogs	speedgreens.ca
Blogs	sataychickenpastasaladrec98371.jiliblog.com
Blogs	gratefuljonny.wordpress.com
Blogs	iwvck17.blogspot.com
Blogs	hhcshalomhouse.wpcomstaging.com
Blogs	ukvaporwaves.com
Blogs	fareed019.wordpress.com
Blogs	wiki.teamfortress.com
Blogs	jukajukablog.blogspot.com
Blogs	tylerhaswords.com
Blogs	yourhomesolutions.com
Blogs	gillstannard.com.au
Blogs	marketfutureinsight.business.blog
Blogs	aristocob.blogspot.com
Blogs	time.com
Blogs	prisondaddy.home.blog
Blogs	researchamerica.org
Blogs	ejuicestore.blogspot.com
Blogs	thecentersquare.com
Blogs	rupert5felton.blog.fc2.com
Blogs	dildos29628.fitnell.com
Blogs	floridamedicalcannabis.net
Blogs	floridamedicalcannabis.home.blog
Blogs	cxjs8.com
Blogs	edwinsfsdo.alltdesign.com
Blogs	brokeandchic.com
Blogs	baconsrebellion.com
Blogs	origamigoblin.com
Blogs	zerohedge.com
Blogs	feeds.feedblitz.com
Blogs	timegoesby.net
Blogs	booknooknuts.com
Blogs	livebootlegconcert.blogspot.com
Blogs	kaufen-finpecia94948.tblogz.com
Blogs	helpmemovesoicangettreatm40548.fitnell.com
Blogs	erickrnmjl.fitnell.com
Blogs	bookreviewsbyshalini.com
Blogs	healthliving63951.tblogz.com
Blogs	simonfxofv.fitnell.com
Blogs	aakash2016.wordpress.com
Blogs	iowaclimate.org
Blogs	feeds.feedburner.com
Blogs	respirerlespoir.wordpress.com
Blogs	finnpeula.blogzet.com
Blogs	malawidevelopment.wordpress.com
Blogs	loudandquiet.com
Blogs	milocefhh.jiliblog.com
Blogs	sergio258iv.jiliblog.com
Blogs	news-medical.net
Blogs	troyngxne.jiliblog.com
Blogs	medofy.blogspot.com
Blogs	smokersoutletonline.blogspot.com
Blogs	commonworlds.net
Blogs	news.valubit.org
Blogs	hcsm.ca
Blogs	jimsfresh.com.au
Blogs	help-me-move-so-i-can-get61581.jiliblog.com
Blogs	24extrainformation.blogspot.com
Blogs	dietandhealthnews.wordpress.com
Blogs	ginnyent.net
Blogs	newsfromemail.blogspot.com
Blogs	hotbreakingnewsalerts.blogspot.com
Blogs	drugabuse.gov
Blogs	thinkers.ch
Blogs	equityaxis.net
Blogs	valeurhr.com
Blogs	timalexanderdollery.travel.blog
Blogs	mt5.com
Blogs	howtogetrid.org
Blogs	blog.footballrascal.com
Blogs	blog.mcerc.ge
Blogs	aprilhealthandfitnesstips.blogspot.com
Blogs	butterfl-shirt-exerci.blogspot.com
Blogs	theviewfromgreatisland.com
Blogs	salvatoretilman.wordpress.com
Blogs	englandsendangeredchurches.com
Blogs	ageofautism.com
Blogs	anvatmon.com
Blogs	covingtoncoc.com
Blogs	jasawebbacklink.com
Blogs	mdosfm.wixsite.com
Blogs	perpetuallypastdue.com
Blogs	jaidendkoqs.isblog.net
Blogs	danywashere.wordpress.com
Blogs	health-living79191.blogzet.com
Blogs	cbs4indy.com
Blogs	dispensary-near-me-8011029494.jiliblog.com
Blogs	northfortynews.com
Blogs	spencergdwoe.jiliblog.com
Blogs	returnu.ml
Blogs	gregoryogrieco.livejournal.com
Blogs	donovanogynv.fitnell.com
Blogs	panic-attack82592.alltdesign.com
Blogs	tryhypnosisnow.com
Blogs	eagletribune.com
Blogs	justcryptocurrency.blogspot.com
Blogs	adventurousaging.net
Blogs	brookejohnleary.wordpress.com
Blogs	slaughtersport.com
Blogs	heimwerkerrunde.de
Blogs	law.justia.com
Blogs	marilenaskitchen.com
Blogs	exyz.info
Blogs	blogdogcicle.blogspot.com
Blogs	worldnewshub59.blogspot.com
Blogs	stephenxslew.jiliblog.com
Blogs	healthliving06034.jiliblog.com
Blogs	thegirlsun.com
Blogs	elbiruniblogspotcom.blogspot.com
Blogs	ictwits.blogspot.com
Blogs	theganesh.wordpress.com
Blogs	politics.com.ph
Blogs	screenrant.com
Blogs	health-living09806.blogminds.com
Blogs	ecopique.com
Blogs	littlebookshelfdragon.wordpress.com
Blogs	dantepkcvn.blogzet.com
Blogs	andyoizpg.blogminds.com
Blogs	florenciomindu.blogspot.com
Blogs	health-living72727.jiliblog.com
Blogs	topmidia-topmidia.blogspot.com
Blogs	inter-911.blogspot.com
Blogs	christyscozycorners.com
Blogs	awchwales.wordpress.com
Blogs	zaneasjaq.blogminds.com
Blogs	homelivingaid.com
Blogs	cmepalooza.com
Blogs	spencerbtkar.blogzet.com
Blogs	juliemaclusky.wordpress.com
Blogs	cigarette-depot.blogspot.com
Blogs	graduateschooladmissionpaper.blogspot.com
Blogs	parentingtoday.ga
Blogs	marijuanastocks.com
Blogs	mexicosphere0.doodlekit.com
Blogs	cphpost.dk
Blogs	akazesign.blogspot.com
Blogs	blog.good.work
Blogs	vapeukcbd.co.uk
Blogs	raymondoqqpo.canariblogs.com
Blogs	latestintheworld.com
Blogs	rvahub.com
Blogs	medicinalmarijuanazimbabw70123.fitnell.com
Blogs	dubaibestrestaurants.com
Blogs	stephenzrhzo.fitnell.com
Blogs	dominickfmfxm.fitnell.com
Blogs	health-living78090.isblog.net
Blogs	allaboutdiabetes.net
Blogs	scottmooreyoga.com
Blogs	fransbooklove.wordpress.com
Blogs	krisheshwar.wordpress.com
Blogs	comunicati.net
Blogs	lovelyti.com
Blogs	itsbaby.com
Blogs	rayviolet.blogspot.com
Blogs	foenixpress.wordpress.com
Blogs	nerdydirtyandflirty.blogspot.com
Blogs	milfordlive.com
Blogs	vape.network
Blogs	alexpollardgda.wordpress.com
Blogs	karlee-kay.blogspot.com
Blogs	kansascitywatch.wordpress.com
Blogs	astronomyofdreams.wordpress.com
Blogs	ruksites.wixsite.com
Blogs	martadrice89.wordpress.com
Blogs	dailybreeze.com
Blogs	beautyadvice.ga
Blogs	weekendsinners.blogspot.com
Blogs	stephenuoqgr.canariblogs.com
Blogs	herenciageneticayenfermedad.blogspot.com
Blogs	generalinformation60482.fitnell.com
Blogs	bcorpus.blogspot.com
Blogs	myneworleans.com
Blogs	raymondmccullers.wordpress.com
Blogs	reportminds.com
Blogs	atthebackofthehill.blogspot.com
Blogs	dontletmecatchyou.home.blog
Blogs	andyldrgu.jiliblog.com
Blogs	health-living74950.jiliblog.com
Blogs	marylandreporter.com
Blogs	robinsparrowlark.wordpress.com
Blogs	blog.feedspot.com
Blogs	vandeweybalao.blogspot.com
Blogs	notapaladin.wordpress.com
Blogs	beaudgijj.jiliblog.com
Blogs	dominickmoqss.tblogz.com
Blogs	cadillac.ebaautoparts.com
Blogs	observations5000.blogspot.com
Blogs	spookdujour.com
Blogs	fuelingnevada.com
Blogs	redfortyeight.com
Blogs	latetotheparty.blog
Blogs	cloud-google-drive.blogspot.com
Blogs	rvapestore.blogspot.com
Blogs	essexmindcoach.co.uk
Blogs	blog.naver.com
Blogs	delaniblog.com.ng
Blogs	andylfxqy.tblogz.com
Blogs	varaderotravellc.blogspot.com
Blogs	today.com
Blogs	buick.ebaautoparts.com
Blogs	onlinedispensary81355.digiblogbox.com
Blogs	stogiepress.com
Blogs	forexsystemdownload.blogspot.com
Blogs	juliusjfrmg.blogzet.com
Blogs	its028.blogspot.com
Blogs	theplaygroundz.blogspot.com
Blogs	africaasiaconferenceexpo.blogspot.com
Blogs	dental-blog18913.canariblogs.com
Blogs	sukispangles.blogspot.com
Blogs	foodsafetylatest.blogspot.com
Blogs	aoonuauto.com
Blogs	9javoko.com.ng
Blogs	redscbdoils.blogspot.com
Blogs	buzzfeed.com
Blogs	foreverbusinessowner.net
Blogs	glenstewartprimary.wordpress.com
Blogs	orthodoxwiki.org
Blogs	nixpixdvdmoviereviewsandmore.blogspot.com
Blogs	caidengkkln.tblogz.com
Blogs	elliotasizo.fitnell.com
Blogs	defenestrationofblog.home.blog
Blogs	discountforindia.blogspot.com
Blogs	teensubstanceabuseia.blogspot.com
Blogs	sott.net
Blogs	awakeshegoes.com
Blogs	technode.com
Blogs	ancientlightshop.wordpress.com
Blogs	cheezburger.com
Blogs	88tangeatdrinkread.wordpress.com
Blogs	socialsciencespace.com
Blogs	lushlookshairandmakeup.com
Blogs	alpacasociety.com
Blogs	jaybotten.com
Blogs	topdogtips.com
Blogs	dildos97395.alltdesign.com
Blogs	sims.fandom.com
Blogs	ghanaguardian.blogspot.com
Blogs	alittlebookproblem.co.uk
Blogs	1philadelphia.net
Blogs	whec.com
Blogs	fasak24x7.com
Blogs	emiliodpaku.tblogz.com
Blogs	atlantafi.com
Blogs	sheilaomalley.com
Blogs	oneday100.wordpress.com
Blogs	elliottfccuk.fitnell.com
Blogs	health-living75296.fitnell.com
Blogs	waylonvdhlq.fitnell.com
Blogs	confectionerymarketintelligence.blogspot.com
Blogs	nba23highlights.blogspot.com
Blogs	marketreportstores.wordpress.com
Blogs	cellphonesaccessoriesusa.blogspot.com
Blogs	mytimeitsmylife.wordpress.com
Blogs	mygatorwatch.blog
Blogs	muhammadak687790667.wordpress.com
Blogs	semiconductorelectronics.wordpress.com
Blogs	the30ish.com
Blogs	usnewsrank.com
Blogs	dispensaries-near-me-menu73726.digiblogbox.com
Blogs	healthliving96162.fitnell.com
Blogs	healthliving62586.fitnell.com
Blogs	healthliving39484.fitnell.com
Blogs	ink-stainedreams.blogspot.com
Blogs	reallyducksoup.blogspot.com
Blogs	radio-shalom-dijon.com
Blogs	alcoholbrandslouisiana.blogspot.com
Blogs	southerngirlbookaholic.com
Blogs	whiskyrific.com
Blogs	jaybotten.net
Blogs	vapebargains.co.uk
Blogs	airwolfseasons1-4dvd62591.canariblogs.com
Blogs	sobcc.org
Blogs	mooremission.wordpress.com
Blogs	floraqueen.com
Blogs	13artspl.blogspot.com
Blogs	israelnationalnews.com
Blogs	thebullring2.blogspot.com
Blogs	blog.thegrommet.com
Blogs	pinkisthenewblog.com
Blogs	thecryingnature.wordpress.com
Blogs	mrctv.org
Blogs	thetrumpetblows.blogspot.com
Blogs	shop-about-everything.blogspot.com
Blogs	travelbam.wordpress.com
Blogs	thehblogger.wordpress.com
Blogs	texasmusicjournal.com
Blogs	guided-thought.com
Blogs	smartbrief.com
Blogs	fb101.com
Blogs	smokehonest.com
Blogs	leisureguy.wordpress.com
Blogs	thewrittenaddiction.com
Blogs	stltoday.com
Blogs	apk.maruojas.com
Blogs	hannahwardphotography178015469.wordpress.com
Blogs	mehdisptyltd.wordpress.com
Blogs	anthonydefeo.wordpress.com
Blogs	introspectivemarket.blogspot.com
Blogs	starwars.fandom.com
Blogs	smart-energy.com
Blogs	health-living75394.fitnell.com
Blogs	donovan047jx.digiblogbox.com
Blogs	midsummersnightsdreamangie.wordpress.com
Blogs	pauldelancey.com
Blogs	dallasqnhxn.blogzet.com
Blogs	hypebeast.com
Blogs	press-release-2k18.blogspot.com
Blogs	archerymvbf.digiblogbox.com
Blogs	shestories.com
Blogs	thomhartmann.com
Blogs	bfmed.wordpress.com
Blogs	customcanvasonline.com.au
Blogs	churchmilitant.com
Blogs	fitmamarealfood.com
Blogs	pacificprime.co.th
Blogs	syneoshealthcommunications.com
Blogs	abnews-wire.blogspot.com
Blogs	unclemikesmusings.blogspot.com
Blogs	lutikanzorimedia.com
Blogs	inquisitiveaspirants.blogspot.com
Blogs	publicradiotulsa.org
Blogs	recipesfromapantry.com
Blogs	myfox8.com
Blogs	indivisibleaustin.com
Blogs	andshewaslisa.com
Blogs	vetdxnewsfeed.blogspot.com
Blogs	lionstigersandbearsheadstocountdreams.blogspot.com
Blogs	morganemily.blog
Blogs	griffinoleyo.tblogz.com
Blogs	technews-digest.blogspot.com
Blogs	mydelta.blog
Blogs	crossroadreviews.com
Blogs	hollyrbradford.wordpress.com
Blogs	smokinhotreadsbookblog.blogspot.com
Blogs	mydeltaworld.com
Blogs	kcvball.wordpress.com
Blogs	starcrossedbookblog.com
Blogs	geekdad.com
Blogs	health-living16393.blogminds.com
Blogs	donovanxslcs.canariblogs.com
Blogs	whompintlherbsltd.com
Blogs	vapouround.co.uk
Blogs	3fvapedigest.wordpress.com
Blogs	mercyvolunteers.org
Blogs	azoresvaping.com
Blogs	sadiebwriter.weebly.com
Blogs	history.pictures
Blogs	wikkorg.wordpress.com
Blogs	shesalipbiter.wordpress.com
Blogs	ca.planetofthevapes.com
Blogs	shariqkhatri2.doodlekit.com
Blogs	edupedia247.blogspot.com
Blogs	plug9ja.com
Blogs	metabolic-balance-blog.com
Blogs	usablog.metabolic-balance.com
Blogs	blog.adwhite.com
Blogs	sourceauthorized.com
Blogs	samesassygirl.blogspot.com
Blogs	amirablesblog.com
Blogs	trythecbd.com
Blogs	sparrowsurf.com
Blogs	frugalhype.com
Blogs	lorenzoqiwkw.tblogz.com
Blogs	donnafeldercoaching.com
Blogs	pensitivity101.wordpress.com
Blogs	zanderbinqj.isblog.net
Blogs	autospies.com
Blogs	mypurposemytruth.com
Blogs	lionelandhetta.com
Blogs	xertzna.blogspot.com
Blogs	bobbyrequest.blogspot.com
Blogs	old-mill.com
Blogs	jareddtgsc.canariblogs.com
Blogs	hostbiko.com
Blogs	ncis-bang.livejournal.com
Blogs	exoprotein.com
Blogs	pierremanchot.co
Blogs	teepee12.com
Blogs	tbrbookblog.wpcomstaging.com
Blogs	nrcolumbus.com
Blogs	romancingthedispatcher.blog
Blogs	brexitnews.tv
Blogs	ghost2ghost.org
Blogs	adverts.ie
Blogs	inkwellinspirations.com
Blogs	teatimeandbooks76.blogspot.com
Blogs	citizen.co.za
Blogs	hdline.xyz
Blogs	ghanaguardian.wordpress.com
Blogs	cleverpetals.com
Blogs	ftemag.com
Blogs	marco03np9.tblogz.com
Blogs	treasurecaycommunity.com
Blogs	neylandreport.com
Blogs	josephcondo.wordpress.com
Blogs	theinfoblog.com
Blogs	flawlesscbd.co.uk
Blogs	perins.net
Blogs	judahvlwhr.tblogz.com
Blogs	mixtapepostcards.car.blog
Blogs	thisisnocave.blogspot.com
Blogs	brrball.wordpress.com
Blogs	askdrnandi.com
Blogs	wholebodyrestoration.blogspot.com
Blogs	jayseballbustingstories.blogspot.com
Blogs	breadonourjourney.com
Blogs	leadershiplifecoaching.blogspot.com
Blogs	victoriajosfamilystories.blogspot.com
Blogs	cdkester.wordpress.com
Blogs	mycariboonow.com
Blogs	new.mollyfletcher.com
Blogs	livinggood-entrepeneural.blogspot.com
Blogs	getfittrack.com
Blogs	canberraultimate.com.au
Blogs	seeevery.blogspot.com
Blogs	dispensarynearme8020727159.fitnell.com
Blogs	paulascene.wordpress.com
Blogs	damiencvmdm.blogzet.com
Blogs	elliottgxxdq.digiblogbox.com
Blogs	sandravalvassori.com
Blogs	janbunten.com
Blogs	x96.com
Blogs	marijuanamoment.net
Blogs	cruzvkznb.blogzet.com
Blogs	healthliving95052.fitnell.com
Blogs	cheersonline.com
Blogs	newsfilecorp.wordpress.com
Blogs	actionforex.com
Blogs	reidoixfq.fitnell.com
Blogs	highweightcapacity.com
Blogs	cesarlckl012.unblog.fr
Blogs	tinytimblog.blogspot.com
Blogs	probablymarie.wordpress.com
Blogs	bonniehusseyphotography.com
Blogs	recipepicker.blogspot.com
Blogs	skisgames.blogspot.com
Blogs	greenvasionmx.blogspot.com
Blogs	prenatal-dna-testing-near79788.digiblogbox.com
Blogs	spectrummagazine.org
Blogs	ski-i.com
Blogs	news24to7.wordpress.com
Blogs	cricketnews24hr.wordpress.com
Blogs	bloomingair.com
Blogs	jualt.livejournal.com
Blogs	healthliving95284.alltdesign.com
Blogs	nikkysobservations.blogspot.com
Blogs	ejuices.co
Blogs	alaintruong.com
Blogs	templetxmcl.wordpress.com
Blogs	facilatator.wordpress.com
Blogs	best-dentalclinicinindia.blogspot.com
Blogs	newstoday852321288.wordpress.com
Blogs	revkevinrogers.blogspot.com
Blogs	themodernrabbi.com
Blogs	chargerunning.com
Blogs	powerofpositivity.com
Blogs	lihwministries.org
Blogs	literateape.com
Blogs	imagesofoldhawaii.com
Blogs	podcast.ara.lu
Blogs	earthday.org
Blogs	entry-jobs.com
Blogs	dennisnelsoninsurance.com
Blogs	hulkpills.fitness.blog
Blogs	horrorsleazetrash.com
Blogs	river-run-church.org
Blogs	whitedust.net
Blogs	deplorablesunite.blog
Blogs	flawlessvapeshop.co.uk
Blogs	blackcobratabletsinpakistann.blogspot.com
Blogs	naturopathicalphas.blogspot.com
Blogs	coachfactoryonlines.blogspot.com
Blogs	julesdelorme.blogspot.com
Blogs	jaredhueks.jiliblog.com
Blogs	aromafoundry.com
Blogs	charliecinqy.fitnell.com
Blogs	allnurses.com
Blogs	healthliving21913.canariblogs.com
Blogs	brooklynfarmgirl.com
Blogs	mensjournal.com
Blogs	bitfab.io
Blogs	spicyztrickz.wordpress.com
Blogs	naijanewsagency.com
Blogs	planetmcbdk.tblogz.com
Blogs	julesarose.blogspot.com
Blogs	wondersinthedark.wordpress.com
Blogs	nucleus-one.com
Blogs	blackcobratabletsinpakistann.wordpress.com
Blogs	antelopeshoes.com
Blogs	prolectricok.com
Blogs	rebelyelliex.blogspot.com
Blogs	troydwndu.digiblogbox.com
Blogs	newsyaps.com
Blogs	robertpshuler.com
Blogs	susquehannapresidentsblog.com
Blogs	candosgifts.blogspot.com
Blogs	thevagrantrises.blogspot.com
Blogs	health-living94938.blogminds.com
Blogs	puravent.co.uk
Blogs	hazmatmag.com
Blogs	euroeximbank.com
Blogs	jg-tc.com
Blogs	sports.nbcsports.com
Blogs	gonzalbesarquitectos.com
Blogs	tampa.fightyourdui.com
Blogs	feedpublish.com
Blogs	rohansolas.wordpress.com
Blogs	juliusqwflt.digiblogbox.com
Blogs	25c-nbome-overdose-amount76280.tblogz.com
Blogs	1033-exchange-blog41531.fitnell.com
Blogs	14daywaterfastweightlossr74950.tblogz.com
Blogs	dietodiet.com
Blogs	investorrelations.typepad.com
Blogs	generalinformation60371.blogzet.com
Blogs	indilens.com
Blogs	eturbonews.com
Blogs	redliontrader.com
Blogs	addictionrehabs39517.canariblogs.com
Blogs	foot-worship.net
Blogs	best-way-to-promote-affil91468.alltdesign.com
Blogs	amateurbookmark.blogspot.com
Blogs	messiahkapev.alltdesign.com
Blogs	dvrcarcamerausa.blogspot.com
Blogs	mangozeen.blogspot.com
Blogs	m1.kh.ua
Blogs	lcbackerblog.blogspot.com
Blogs	dev.kaensoft.com
Blogs	mpalimpsest.blog
Blogs	whatsappvergin.blogspot.com
Blogs	shamefulsecrets.com
Blogs	jadescastle.wordpress.com
Blogs	collinzsjzp.digiblogbox.com
Blogs	playhauntedhousegames.com
Blogs	dominicktqias.digiblogbox.com
Blogs	healthliving01224.fitnell.com
Blogs	blog.danjones.ca
Blogs	global-benefits-vision.com
Blogs	pubgnewsclub.blogspot.com
Blogs	ambroseehirim.com
Blogs	health-living95948.blogminds.com
Blogs	blog.bcdevices.com
Blogs	flamingovape.com
Blogs	jacq-talk.blogspot.com
Blogs	kateanon.typepad.com
Blogs	rowanobgqg.blogzet.com
Blogs	trudysobocienski.com
Blogs	paidviewpoint.home.blog
Blogs	health-living29416.isblog.net
Blogs	cheapjerseysalonerl.blogspot.com
Blogs	crazysubh.blogspot.com
Blogs	marioqhvkx.alltdesign.com
Blogs	vapegrl.com
Blogs	cheekypeereadsandreviews.blogspot.com
Blogs	mohammadhusainblog.wordpress.com
Blogs	nypost.com
Blogs	eatandtwoveg.com
Blogs	fiveninepres.blogspot.com
Blogs	bajupolobiru.blogspot.com
Blogs	emilianohedvn.jiliblog.com
Blogs	buyfacebook131.blogspot.com
Blogs	skatepunkers.net
Blogs	louisvillemarijuana56284.tblogz.com
Blogs	glykosymoritis.blogspot.com
Blogs	redefinedonline.org
Blogs	kim-doan.blogspot.com
Blogs	allisonmarieconway.com
Blogs	butterandbaggage.com
Blogs	wellsteps.com
Blogs	health-living49482.fitnell.com
Blogs	tutorialkreasiparceldarikardusbekas.blogspot.com
Blogs	jaidendharh.digiblogbox.com
Blogs	jaredlrjio.digiblogbox.com
Blogs	blog.auditanalytics.com
Blogs	rss.health.blog
[truncated: 14,384 more rows]
